# Supplementary material for: Fungicide Effects on Fungal Community Composition in the Wheat Phyllosphere
Source: PLoS One. 2014 Nov 4;9(11):e111786. doi: 10.1371/journal.pone.0111786 (PMC4219778; doi:10.1371/journal.pone.0111786)
Supplement: Table S3 — Taxonomic assignment and sequence data for the 67 most abundant operational taxonomic units (OTUs) in the dataset. (XLSX) [file pone.0111786.s006.xlsx]

## Sheet: Sheet1
Table S3. Taxonomic assignment and sequence data for the 67 most abundant operational taxonomic units (OTUs) in the dataset.
Species hypothesis accession codes in the UNITE1 database version are indicated when available.
OTU ID	No. of reads	Assignment	UNITE SH-accesssion	SH (%)2	Phylum	Order	Assignment level	Sequence3
OTU_0	8190	Sporobolomyces roseus	SH196706.06FU	98.5	Basidiomycota	Sporidiobolales	Species	TTAAGTTCAGCGGGTAATCCTGCCTGATTTGAGATCTAATCTAAAGGTAGACTTTTCAATTAGAAGCTTCCATAATTAAGTTGGCTCAATGCGAACATTGAATCCTTAGCGAATAGTCTATTACGCCAAGTCAATCCAAACTTGTATTAGGGATGCTGATGTATTACGAACGAGCTAGGCACGAAGCCAGCAGCGCTCAGAATCCAAACACCAGCTGTTTACAAGAAACAGTTGGGTTGAAGAATTCATGACACTCAAACAGACATGCTCTCCGGAATACCAGAGAGCGCAAGATGCGTT
OTU_3	5475	Dioszegia fristingensis	SH196962.06FU	98.5	Basidiomycota	Tremellales	Species	TTAAGTTCAGCGGGTAGTCCTACCTGATTTGAGGTCAGAATATAAAGTGTGTTAGAGTGGAGGGTTGCAAGAACTTATTATGCATTCCACTTAGACATTTAAGGCGAGCCATCGCTGGCAGCACCCAAAGCCAACTACAGAATAAACTATAGTTGGAGGTTTATAAGACACTCAAACAGGCATGCCCTTCGGAATACCAAAGGGCGCAATTTGCGTT
OTU_5	4760	Mycosphaerella spp	-	-	Ascomycota	Capnodiales	Genus	TTAAGTTCAGCGGGTATCCCTACCTGATCCGAGGTCAACCTTAGAAATGGGGTTGTTTTACGGCGTAGCCTCCCGAACACCCTTTAGCGAATAGTTTCCACAACGCTTAGGGGACAGAAGACCCAGCCGGACGATTTGAGGCACGCGGCGGACCGCGTTGCCCAATACCAAGCGAGGCTTGAGTGGTGAAATGACGCTCGAACAGGCATGCCCCCCGGAATACCAGGGGGCGCAATGTGCGTT
OTU_4	3510	Cryptococcus tephrensis	SH198056.06FU	98.5	Basidiomycota	Tremellales	Species	TTAAGTTCAGCGGGTAGCCCTACCTGATTTGAGGCCAGATCATGAGTTATGTGGGGTTATTAGCCACCCGAAAGGATGAAACGTATTACATCCAAGGTGCTTATTCTTTTAAGGCGAGCCTTTGGCAAGGCAACACCCAATACACTACCACTCAGGCAAAAACCCAAGTGGAGTGAGGTTTCATGACACTCAAACAGGCATGCCCTTCGGAATACCAAAGGGCGCAAGGTGCGTT
OTU_12	2848	Cryptococcus spp	SH154124.06FU	97.5	Basidiomycota	Tremellales	Genus	TTAAGTTCAGCGGGTAGCCCTACCTGATTTGAGGCCAGATCATGAATATGTGGGGTTATCAGCCACCCAGAAGGATGAAACGTATTACATCCAAGGTGCTTATGTCTTTAAGGCGAGCCTTTAGCAAGGCAACACCCAATACACCACCGCTCAGGCAAAAACCCAAGTGGGGTGAGGTTTCATGACACTCAAACAGGCATGCCCTTCGGAATACCAAAGGGCGCAAGGTGCGTT
OTU_9	2330	Dioszegia hungarica	SH196961.06FU	98.5	Basidiomycota	Tremellales	Species	TTAAGTTCAGCGGGTAGTCCTACCTGATTTGAGGTCAGAATATAAATTGTATTAGAGTGGAGGGTTGCGAGAACTTATTACGCATTCCACTTAGTCATTTAAGGCGAGCCAGGTAAATGGCAACACCCAAAGCACCAACCTATTGTAATAAAACATTAGGGGTGAGGTTTATAAGACACTCAAACAGGCATGCCCTTCGGAATACCAAAGGGCGCAATTTGCGTT
OTU_1	2301	Puccinia striiformis	SH205903.06FU	98.5	Basidiomycota	Pucciniales	Species	TTAAGTTCAGCGGGTAGTCCCACCTGATTTGAGGTCTTAAGGTTAAAATTGGGTTTTTAGGAGTCTCCCTTAAATAAGATGGCAGTATTGCTACAATCCTTGATGTGATGATAAAATTATTACACCAAGTCAATCCAACTTATAGAAAAGTGACTTATATATTTAAAGTGAGCTAATTACAGCAGCACTCAACATCCATTGAAAATAATTAATCAAAATTATTTAATGAGAGGGTTTCATGACACTCAAACAGGTGTGCCTTTTGGAATACCAAAAGGCGCAAGGTGCGTT
OTU_14	2223	Mycosphaerella graminicola	SH044710.06FU	98	Ascomycota	Capnodiales	Species	TTAAGTTCAGCGGGTATCCCTACCCGATCCGAGGTCAACCTGAGGTGTGATTTAACGGCCGTGAGGGCTCGTGAACTCCGCGGCGAGACGTGATGCCACAACGCTGGGAGACGAGACCGCTCAGCCGGAGACTTTGAGGCGCGCGGGGGAGTGATCCCCCGCGAAAAGACGCCCAATACCCAGCGAGGCTGGAGTGGTGTAATGACGCTCGAACGGGCATGCCCCCCGGAATACCAGGGGGCGCAATGTGCGTT
OTU_13	2012	Blumeria graminis	SH195226.06FU	98.5	Ascomycota	Erysiphales	Species	TTAAGTTCAGCGGGTATCCCTACCTGATTCGAGGTCAACCTGAGCAATTAAGGAGTTTTGGCAAGTCCCGCTGCTTCTCTGTCGCGAGATGTATTACTACGCGGAGAGTTACATGGGCCCGCCACTGCTTTTGAGGACCACCACCGAGGCAGCGAGTCCCAATACCAAGCCAGGCTTGAGAGGTTGTTACGGACGCTCGAACAGGCATGCCCCTGGGAATTCCCAGGGGCGCAATGTGCGTT
OTU_7	1268	Udeniomyces pannonicus	SH217650.06FU	98.5	Basidiomycota	Cystofilobasidiales	Species	TTAAGTTCAGCGGGTAGTCCTACCTGATTTGAGGCCAGATCATGAGGGGTTTTCTTTACCAAAAGGCAACGAAAGAGTTAGAAGCAGATCTTAAACCAGCTTTATCTCGGCCATCAATAAAGATGTCCTCGACGAAATACTTATCACGTCGAGTGGAACCGATTACAGAAGGGATTCGCTAATGTTTTTCAGGCGAGCCGATCAATTAAGACCGGCAGCGCCCACATCCAAGCCGCTGACCGACGATTAAGAAAGTCAGAGGTTGAGAGTTTCATGACACTCAAACAGGCATGCTCCTCGGAATACCAAGGAGCGCAAGGTGCGTT
OTU_6	1136	Dioszegia spp	SH196959.06FU	98.5	Basidiomycota	Tremellales	Genus	TTAAGTTCAGCGGGTAGTCCTACCTGATTTGAGGTCAGAATATAAAGTGTGTTAGAGTGGAGGGTTGCGAGAACTTATTACGCATTCCACTTAGACATTTAAGGCGAGCCAGAGTAAACGGCAACACCCAAAGCACAACTATAGAAAACTATAGAGGTGAGGTTTATAAGACACTCAAACAGGCATGCCCTTCGGAATACCAAAGGGCGCAATCTGCGTT
OTU_24	929	Phaeosphaeriaceae sp1a	-	-	Ascomycota	Pleosporales	Family	TTAAGTTCAGCGGGTATCCCTACCTGATCCGAGGTCAAAGTTAAAAAAGGCTTATGGACGCAAGTCTTTGGGCTAGAATCGCAAATTGTGCTGCGCTTCAATACCAAAACACTGGCTGCCAATTGCTTTAAGGCGAGTCCAAACGCAGAGGAGAGGACAAACACCCAACACCAAGCAGAGCTTGAGGGTACAAATGACGCTCGAACAGGCATGCCCCATGGAATACCAAGGGGCGCAATGTGCGTT
OTU_27	836	Ascochyta sp	SH233950.06FU	98.5	Ascomycota	Pleosporales	Genus	TTAAGTTCAGCGGGTATCCCTACCTGATCCGAGGTCAAGAGTGTAAAATAGTCTTGATGGATGCTACCGTATAAGACACAGAGCGCGATTTGTGCTGCGCTCCGAAACTAATACGCCGGCTGCCAATTGCTTTAAGGCGAGTCCGCGCACAAAGGCGGGACAAACACCCAACACCAAGCAGAGCTTGAAGGTACAAATGACGCTCGAACAGGCATGCCCCATGGAATACCAAGGGGCGCAATGTGCGTT
OTU_16	560	Phaeosphaeria juncophila	SH227803.06FU	98.5	Ascomycota	Pleosporales	Species	TTAAGTTCAGCGGGTATCCCTACCTGATCCGAGGTCAAAAGTGTTGATATTCTTTGTGGATACCAATAATAGCAGGCTTGAATTGCAAATGTGCTGCGCTTCAAACCAGTATACCGGCTGCCAATATATTTAAGGCGAGTCTAAGCAGAGCAGAGACAAACACCCAACACCAAGCAAGGCTTGAGAGTACAAATGACGCTCGAACAGGCATGCCCCATGGAATACCAAGGGGCGCAATGTGCGTT
OTU_18	555	Ascochyta skagwayensis	-	-	Ascomycota	Pleosporales	Species	TTAAGTTCAGCGGGTATCCCTACCTGATCCGAGGTCAAGAGTGTAAAATAGTCTTGATGGACGCCGCCGTACCAGGACACAGAGCGCGATTTGTGCTGCGCTCCGAAACCTAGACGTCGGCTGCCAATTGCTTTAAGGCGAGTCCGCGCACAAAGGCGGGACAAACACCCAACACCAAGCAGAGCTTGAAGGTACAAATGACGCTCGAACAGGCATGCCCTATGGAATACCATAGGGCGCAATGTGCGTT
OTU_26	492	Leucosporidiella fragaria	SH212317.06FU	98.5	Basidiomycota	Leucosporidiales	Species	TTAAGTTCAGCGGGTAATCCTGCCTGATCTGAGGTCTAATCTAAAGTTGACTAAAGTAGTTGGAAGCTTCTACTGAGATCTCATTCGGCCACACTACGAGAGCGTGTCCTCAGCGAATAGTCTATTACACTGAGTCAATCCGAGTTCGAATTAGAGATGCTAATGTATTACGAACGAGCTGCATCCGAAGACGAGCAACGCTCAAAATCCAAACACCAATCAGTCTACAAGAAACTGGTGGGTTGAAGAGTTCATGACACTCAAACAGACATGCTCCGCGGAATACCACGGAGCGCAAGGTGCGTT
OTU_22	459	Alternaria malorum	-	-	Ascomycota	Pleosporales	Species	TTAAGTTCAGCGGGTATCCCTACCTGATCCGAGGTCAAAGGTTGAAAAAAAGGCTTGCTGGACGCTGACCTTGGCTGGCAAAGAGCGCGACTTGTGCTGCGCTCCGAAACCAGTAGGCCGGCTGCCAATGACTTTAAGGCGAGTCTCCAGCGAACTGGAGACAAAAGACGCCCAACACCAAGCAAAGCTTGAGGGTACAAATGACGCTCGAACAGGCATGCCCTTTGGAATACCAAAGGGCGCAATGTGCGTT
OTU_19	424	Phaeosphaeriaceae sp5a	SH227813.06FU	98.5	Ascomycota	Pleosporales	Family	TTAAGTTCAGCGGGTATCCCTACCTGATCCGAGGTCAAAAGTGTTAATAATCTTTGTGGATGCTAATACTAAGAGCCTGAAATGCAATTGTGCTGCGCTTCAAACCAGTGTACCGGCTGCCAATATATTTAAGGCGAGTCTAAGCAAGGCAGAGACAAACACCCAACACCAAGCAAGGCTTGAGAGTACAAATGACGCTCGAACAGGCATGCCCCATGGAATACCAAGGGGCGCAATGTGCGTT
OTU_47	327	Phaeosphaeria nodorum	SH206989.06FU	98.5	Ascomycota	Pleosporales	Species	TTAAGTTCAGCGGGTATCCCTACCTGATCCGAGGTCAAAGTTAAAAAGGCTTGTGGACGCAAGTGTTTGTTACGAATCGCGACTTGTGCTGCGCTTCAATACCAAAACACTGGCTGCCAATTATTTTAAGGCGAGTCCAAACACTAGGGAGAGGACAAACACCCAACACCAAGCAGAGCTTGAGGGTACAAATGACGCTCGAACAGGCATGCCCCATGGAATACCAAGGGGCGCAATGTGCGTT
OTU_34	297	Helotiales sp1a	-	-	Ascomycota	Helotiales	Order	TTAAGTTCAGCGGGTATCCCTACCTGATCCGAGGTCAACCTTATAAAAATTTGGGGTTATTGGCAAGACACCACCGAGACCCTATAGCGAGAAGAATTACTACGCTCAGAGCTCGAGGGCACCGCCACTGGGTTTAGAGGCTGCGAAACCGCAGGCCCCAAGACCAAGCCGAAGCTTGATGGGTTGAAATGACGCTCGAACAGGCATGCCCCGCGGAATACCACGGGGCGCAATGTGCGTT
OTU_28	249	Aureobasidium pullulans a	-	-	Ascomycota	Dothideales	Species	TTAAGTTCAGCGGGTATCCCTACCTGATCCGAGGTCAACCTAGAAAATAAAGGTTTCAGTCGGCAGAGTTCCTCTCCTTTGACAGACGTTCGAATAAATTCTACTACGCCTAAAGCCGGAGTGGCCTCGCCGAGGTCTTTAAGGCGCGCCCAACTAAGGACGACGCCCAATACCAAGCATAGCTTGAGTGGTGTAATGACGCTCGAACAGGCATGCCCCTCGGAATACCAAGGGGCGCAATGTGCGTT
OTU_25	179	Leucosporidium golubevii	SH212315.06FU	98.5	Basidiomycota	Leucosporidiales	Species	TTAAGTTCAGCGGGTAATCCTGCCTGATCTGAGGTCTAATCTAAAGTTGACTAAAGTAGTTGGAAGCTTCTACTGAGATCTCATTCGGCCACACTACAAAGAGCGTGTCCTCAGCGAATAGTCTATTACACTGAGTCAATCCGAGTTCGAATTAGAGATGCTAATATATTACGAATGAGCTGATTCACTAGGAATAGCAACACTCAAAATCCAAACACCAATCCAATTTACAAGAAACTGGTGGGTTGAAGAGTTCATGACACTCAAACAGACATGCTCCGCGGAATACCACGGAGCGCAAGGTGCGTT
OTU_50	171	Cystofilobasidiales sp a	-	-	Basidiomycota	Cystofilobasidiales	Order	TTAAGTTCAGCGGGTAGTCCTACCTGATTTGAGGCCAGATCATAAAGGGGTTTTCTTTACCAGAAGGCAACGAAAGAGTTAGAAGCAGATCTTAAACCAGCTTTATCTCGGCCATCAATAAAGATGTCCTCGACGAAATACTTATCACGTCGAGTGGAACCGATTACAGAAGGGATTCGCTAATAAATTTCAGGTGAGCCGATCAATTAAGACCGGCAGACACCCAAGTCCAAGCCGCTGACTGACGATTAAGAAAGACAGAGGTTGAAGGTTTCATGACACTCAAACAGGCATGCTCCTCGGAATACCAAGGAGCGCAAGGTGCGTT
OTU_32	154	Cryptococcus wieringae	SH216503.06FU	98.5	Basidiomycota	Filobasidiales	Species	TTAAGTTCAGCGGGTAGTCCTACCTGATTTGAGGCCATATGTCAAAGTAATACTATAAGTAACACCAGAGATGCACTTAAAGTAAGGTTTAGTAAGCAGACAAAAGTCAAGTCCTGGCCATCCGAAGATGTCCTTAGCAAAATACTTATTATGCCAAGTCAAACCAGTCAAAGACAGATCTAGCTAATACTTTTAAGGTGAGTCAGTTCATCACTGGCAAACACCCAAATCCAAACTCAAGCAAGGATAAATCCAAAACTTGGGTTTGAGAGGTTTATGACACTCAAACAGGCATGCTCCTCGGAATACCAAGGAGCGCAAGGTGCGTT
OTU_35	152	Pleosporales sp1	-	-	Ascomycota	Pleosporales	Order	TTAAGTTCAGCGGGTATCCCTACCTGATCCGAGGTCAAGAGTGTAAAAATGTACTTTTGGACGTCGTCGTTGTGAGTGCAAAGCGCGAGATGTACTGCGCTCCGAAATCAATACGCCGGCTGCCAATTGTTTTAAGGCGAGTCTACACGCAGAGGCGAGACAAACACCCAACACCAAGCAGAGCTTGAAGGTACAAATGACGCTCGAACAGGCATGCCCCATGGAATACCAAGGGGCGCAATGTGCGTT
OTU_43	145	Helotiales sp1b	-	-	Ascomycota	Helotiales	Order	TTAAGTTCAGCGGGTATCCCTACCTGATCCGAGGTCAACCTGTAAAAATATTGGGGGTTGCTGGCAAGACACCACCGAGACTCTATAGCGAGGATAATTACTACGCTCAGAGCTCAATGGCACCGCCACTGGGTTTAGAGGCTGCGAAACCGCAGGCCCCAAGACCAAGCCGAAGCTTGATGGGTTGAAATGACGCTCGAACAGGCATGCCCCGCGGAATACCACGGGGCGCAATGTGCGTT
OTU_44	124	Bullera globospora	SH197114.06FU	98.5	Basidiomycota	Tremellales	Species	TTAAGTTCAGCGGGTAGTCCTACCTGATTTGAGGTCAGATCATGAAGTGTCCGAAGACATCCCGAAGGAGATTAGAAGCGGTCGACAAGACGAAACTTATTAAGTCTACAACCGCTAATGCTTTTAAGGCGAGCCATGTAACTGGCAGCACCCAAATCCACCCGATCGGAAACCCGAGGGGGTGAGGTGTTCATGACACTCAAACAGGCATGCCCTCCGGAATACCAGAGGGCGCAAGGTGCGTT
OTU_20	123	Monographella spp	SH216927.06FU	98.5	Ascomycota	Xylariales	Genus	TTAAGTTCAGCGGGTATTCCTACCTGATCCGAGGTCAACCATTAAAAAGTGCCCCCGAAGGGTGCGGTTTATGGCTGTTGCCAGTCCGGCTTGCAGAAGCGAGATAAAAAATTACTACGCTCAGAGCACGAACCGACTCCGCCACTGGTTTTGAGGAGCTGCGTATTAGGCAGTCTCCCAACACTAAGCTAGGCTTAAGGGTTGAAATGACGCTCGAACAGGCATGCCCACTAGAATACTAATGGGCGCAATGTGCGTT
OTU_33	114	Phaeosphaeriaceae sp5b	-	-	Ascomycota	Pleosporales	Family	TTAAGTTCAGCGGGTATCCCTACCTGATTCGAGGTCAAAAGTGTAAAAATGTCTCTTGGGTGCTAACAAAAGGGCTTAAATTGCAATTGTGCTGCGCTTCAAACCAATTTATCGGCTGCCAATATATTTGAGGTGAGTCTTTGCAAAGCAAAGACAAGCACCCAACACCAAGCAAGGCTTGAGAGTACAAATGACGCTCGAACAGGCATGCCCCCTGGAATACCAAGGGGCGCAATGTGCGTT
OTU_70	111	Leptospora rubella	-	-	Ascomycota	Incertae sedis	Species	TTAAGTTCAGCGGGTATCCCTACCTGATCCGAGGTCAAAAGTGATAGATGAGCTTTATGGTTGCTAATATTATTGGAGTAAATCGCAAAATGTGCTGCGCTTTATACCAAAACACTGGCTGCCAATTACTTTAAGGCGAGTCCTGGCTATAAAGGCCGGACAATCACCCAACACCAAGCATAGCTTGAGGGTACAAATGACGCTCGAACAGGCATGCCCCATGGAATACCAAGGGGCGCAATGTGCGTT
OTU_37	107	Filobasidiales sp1	SH216501.06FU	98.5	Basidiomycota	Filobasidiales	Order	TTAAGTTCAGCGGGTAGTCCTACCTGATTTGAGGCCAGATGTCAAAGTTACACAATGAGTAACATCCGAAGATGCACTTAAAGTGATGGTTTAGTTAGCAGACAATAGTCTAGGTCCTGGCCATCCGAAGATGTCCTCAGCAAAATACTTATTATGCCAAGTCAAACCAGTCATAGAGACAGATCTAGCTAATACTTTTAAGATGAGTCGGCTTATCACCGGCAAACATCCAAATCCAAACTCAAGCATGGATCGAAATCCAAAACTTGGGTTTGAGAGTTTCATGACACTCAAACAGGCATGCTCCTCGGAATACCAAGGAGCGCAAGGTGCGTT
OTU_31	99	Mrakiella sp	SH166510.06FU	97.5	Basidiomycota	Cystofilobasidiales	Genus	TTAAGTTCAGCGGGTAGTCCTACCTGATTTGAGGCCAGATCATAAAATGGGTTTAGCTTACTTGCGTAAGGCTAAGAATTAGAAGCGGATCTAAAAGACTTTTCTTATCTCGGCCATCCGTTAAGATGTCCTCGGCGAAATACTTATCACGTCGAGTGGAACCGATTACAAAAAGGATCTGCTAATTCATTTCAAGCGAGCCGGTCAATAAAGACCAGCAGCGCTCAAGTCCACGCCTGCAACCACTATTAAGAAAGTTGAAGGGTGAGAGTTTCATGACACTCAAACAGGCATGCTCCTCGGAATACCAAGGAGCGCAAGGTGCGTT
OTU_15	93	Helotiales sp	SH159330.06FU	97.5	Ascomycota	Helotiales	Order	TTAAGTTCAGCGGGTATCCCTACCTGATCCGAGGTCAACCTGTAAAAAATTGGGGGTTGCTGGCAAGTAAACCTACCGGACTCAATCGCGAGGAGTATTACTACGCGTAGAGCCGACAGGCACCGCCACTGATTTTAGAGGCCGCGAAGACGCGAACCCCAATACCAAGCGAGAGCTTGAGTGGTTATAATGACGCTCGAACAGGCATGCCCCCCGGAATACCAGAGGGCGCAATGTGCGTT
OTU_61	82	Leptosphaeria biglobosa	-	-	Ascomycota	Pleosporales	Species	TTAAGTTCAGCGGGTATCCCTACCTGATCCGAGGTCAAGAGCTAATAAAATATCTTGATGGATGCCAACAATCATAGCAAGAGGCGCAAAATGTGCTGCGCTCCAGGCCAATATGCCGGCTGCCAATTGTTTTCAGGCGAGTCCAGTCTGCGCAAGCACAGAGAACATTCACCCAACACCAAGCAGAGCTTGAGGGTACAAATGACGCTCGAACAGGCATGCCCCATGGAATACCAAGGGGCGCAATGTGCGTT
OTU_56	76	Sporidiobolales spp	SH196707.06FU	98.5	Basidiomycota	Sporidiobolales	Order	TTAAGTTCAGCGGGTAATCCTGCCTGATTTGAGATCTAATCAAAAGGTAGACTTTTAAATTAGGAGCTTCCTTAATGAAGTTGGCTCGATGTTTCCACCGAATCCTTAGCGAATAGTCTATTACGCCAAGTCAATCCAAACTTGTATTAGGGATGCTAATGTATTACGAACGAGCTAGGCCGAAGCCAGCAGCGCTCAAAATCCAAACACCAATCGATTACAAGAAAAGATTGGGTTGAAGAATTCATGACACTCAAACAGACATGCTCTCCGGAATACCAGAGAGCGCAAGATGCGTT
OTU_54	75	Phaeosphaeriaceae sp4	-	-	Ascomycota	Pleosporales	Family	TTAAGTTCAGCGGGTATCCCTACTTGATCCGAGGTCAAAAGTGTTAAAATATGCTTAATGGATGCAATAATGCTAGAGAGAATCACAAATTGTGCTGCGCTTCAAACCAGTATATTGGCTGCCAATAAATTTAAGGCGAGTCCAAACGCAAAGGAAAGGACAAACACCCAACACCAAGCAAAGCTTGAGAGTACAAATGACGCTCGAACAAGCATGCCCCATGGAATACCAAGGGGCGCAATGTGCGTT
OTU_59	72	Phaeosphaeriaceae sp1b	-	-	Ascomycota	Pleosporales	Family	TTAAGTTCAGCGGGTATCCCTACCTGATCCGAGGTCAAAAGTTAAAAAAGGCTTGTGGACGCAAGTATTATAGGCTAGAATCGCAAAATGTGCTGCGCTTCATTACCAAAATACTGGCTGCCAATTGTTTTAAGGCGAGTCCAAACGCGAGGGAGAGGACAAACACCCAACACCAAGCAAAGCTTGAGGGTACAAATGACGCTCGAACAGGCATGCCCCATGGAATACCAAGGGGCGCAATGTGCGTT
OTU_48	60	Phaeosphaeriaceae sp5c	-	-	Ascomycota	Pleosporales	Family	TTAAGTTCAGCGGGTATCCCTACCTGATCCGAGGTCAAAAGTGTTATCATTCTTTGTGGATGCTGATACAACAAGCCTGAATAGCAATTGTGCTGCGCTTCAAACCAATATATCGGCTGCCAATGTATTTAGGGAGAGTCTACGCAAAGCAAAGACAAGCACCCAACACCAAGCAAGGCTTGAGAGTACAAATGACGCTCGAACAGGCATGCCCCATGGAATACCAAGGGGCGCAATGTGCGTT
OTU_29	56	Leucosporidiales spp	-	-	Basidiomycota	Leucosporidiales	Order	TTAAGTTCAGCGGGTAATCCTGCCTGATCTGAGGTCTAATCTAAAGTTGACTAAAGTAGTTGGAAGCTTCTACTGAGATCTCATTCGGCCACACTACAAGAGCGTGTCCTCAGCGAATAGTCTATTACACTGAGTCAATCCGAGTTCGAATTAGAGATGCTAATTTATTACGAACGAGCTAGATCCGAAGACCAGCAACGCTCAAAATCCAAACACCAATCAGTCTACAAGAAACTGGTGGGTTGAAGAGTTCATGACACTCAAACAGACATGCTCCCCGGAATACCAGGGAGCGCAAGGTGCGTT
OTU_49	52	Neosetophoma samarorum	-	-	Ascomycota	Pleosporales	Species	TTAAGTTCAGCGGGTATCCCTACCTGATCCGAGGTCAAAAGTGAAAAATGACTTGCTGGATGCTAGTATTTCAGGCTAGAATCGCAAAATGTGCTGCGCTTCAATACCAAAACACTGGCTGCCAATTGCTTTAAGGCGAGTCCAAACACCAGGGAGTGGACAAACACCCAACACCAAGCAGAGCTTGAGGGTACAAATGACGCTCGAACAGGCATGCCCCATGGAATACCAAGGGGCGCAATGTGCGTT
OTU_89	39	Dioszegia statzelliae	SH196974.06FU	98.5	Basidiomycota	Tremellales	Species	TTAAGTTCAGCGGGTAGTCCTACCTGATTTGAGGTCAGAATATAAAGTGTGTTAGAGTGGAGGGTTGCGAGAACTTATTACGCATTCCACTTAGATATTTAAGGCGAGCCAGACGGCAACACCCAAAGCACCAACTACTGAATAAACAATAGGGTGAGGTTTATAAGACACTCAAACAGGCATGCCCTTCGGAATACCAAAGGGCGCAATTTGCGTT
OTU_62	33	Itersonilia perplexans	SH217649.06FU	98.5	Basidiomycota	Cystofilobasidiales	Species	TTAAGTTCAGCGGGTAGTCCTACCTGATTTGAGGCCAGATCATGAGGGGTTTTTCTTTACCAAGAAGGCAACGAAAGAGTTAGAAGCAGATCTAGAACCAGCTTTATCTCGGCCATCAATAAAGATGTCCTCGACGAAATACTTATCACGTCGAGTGGAACCGATTACAGAAGGGATTCGCTAATATATATTTCAGGTGAGCCGATCAATGAAGACCGGCAGACACCCAAGTCCAAGCCGCTGACCGACGATTAAGAAAGTCAGAGGTTGAGGGTTTCATGACACTCAAACAGGCATGCTCCTCGGAATACCAAGGAGCGCAAGGTGCGTT
OTU_83	29	Helotiaceae sp a	-	-	Ascomycota	Helotiales	Family	TTAAGTTCAGCGGGTATCCCTACCTGATCCGAGGTCAACCTTTGAAAATTGGGAGTTGTTGGCCAGCTTCCACCCGGAGCCCTGTAGCGAGAAGTATTACTACGCTTAGAGCCGGGAGGCGCCGCCACTGATTTTGAGGCCCGCCCGGAGGCGATAGCCCAAGACCCAGCAAGCTGGATTGGTTTAAATGACGCTCGAACAGGCATGCCCCGCGGAATACCACGGGGCGCAATGTGCGTT
OTU_75	27	Phaeosphaeriaceae sp2d	-	-	Ascomycota	Pleosporales	Family	TTAAGTTCAGCGGGTATCCCTACCTGATCCGAGGTCAAAAGTGGAAAAGACTTACTGGACGCGGGTATTTTAGGCTAGAGGCGCAAAATGTGCTGCGCTTCAATACCAAAACACTGGCTGCCAATTACTTTAAGGCGAGTCTACGGTAGTAGACAAACACCCAACACCAAGCAGAGCTTGAGGGTACAAATGACGCTCGAACAGGCATGCCCCATGGAATACCAAGGGGCGCAATGTGCGTT
OTU_71	27	Aureobasidium pullulans b	-	-	Ascomycota	Dothideales	Species	TTAAGTTCAGCGGGTATCCCTACCTGATCCGAGGTCAACCTGTAAAAAATAAAGGTTTCAGTCGGCAGAAGTCCTCTCCATTGACAGACGTTCGAATAAATTCTACTACGCCTAAAGCCGGTGAGGCCTCGCCGAGGTCTTTAAGGCGCGCCCAACTAAGGACGACGCCCAATACCAAGCATAGCTTGAGTGGTGTAATGACGCTCGAACAGGCATGCCCCTCGGAATACCAAGGGGCGCAATGTGCGTT
OTU_76	23	Helotiaceae sp b	-	-	Ascomycota	Helotiales	Family	TTAAGTTCAGCGGGTATCCCTACCTGATCCGAGGTCAACCTGATAAAATTGGGGGTTGTTGGCAAGCATCCACCCGGGACTCTGTAGCGAGGAGTATTACTACGCTTAGAGCCGAGAGGCGCCGCCACTGATTTTAAGGCCCGCCCGGAGGCGAAGCCCAAGACCCAGCAAGCTGGATTGGTTTAAATGACGCTCGAACAGGCATGCCCCGCGGAATACCACGGGGCGCAATGTGCGTT
OTU_77	23	Sporidiobolales sp a	-	-	Basidiomycota	Sporidiobolales	Order	TTAAGTTCAGCGGGTAATCCTGCCTGATTTGAGATCTAATCAAAAGGTAGACTTTTAAAATTAGGAGCTTCCTTGAAATAAAGTTGGCTTTTCCGAAGAAAAATCCTTAGCGAATAGTCTATTACGCCAAGTCAATCCAAAACTTGTATTAGGGATGCTAATGTATTACGAACGAGCTAAAGGCCGAAACCTAGCAACGCTCAAAATCCAAACACCAATCGATTAACAAGAAAAGATTGGGTTGAAGAAATTCATGACACTCAAACAGACATGCTCTCCGGAATACCAGAGAGCGCAAGATGCGTT
OTU_82	22	Botrytinia spp	-	-	Ascomycota	Helotiales	Genus	TTAAGTTCAGCGGGTATCCCTACCTGATCCGAGGTCAACCATAGAAAAATTTGGGTTTTGGCAGAAGCACACCGAGAACCTGTAACGAGAGATATTACTACGTTCAGGACCCAGCGGCGCCGCCACTGATTTTAGAGCCTGCCATTACTGACATAGACTCAATACCAAGCTAAGCTTGAGGGTTGAAATGACGCTCGAACAGGCATGCCCCCCGGAATACCAAGGGGCGCAATGTGCGTT
OTU_73	20	Holtermanniella nyarrowii	SH230598.06FU	98.5	Basidiomycota	Holtermanniales	Species	TTAAGTTCAGCGGGTAATCCTACCTGATTTGAGGCCACACAGTAAAGTAGCGTCTCATAGTGAGAACATGATTAGAAGCAGACGGCATCAAGCCTTGGCCAGGTTTAACCCTGTCCCCGATGAATACTTATTACATCGAGTCGAACCAAGTCATAGACAAGTCCAGCTAATAGTTTTAAGGCGAGCCACTTTGCAGCAGCAACACCCAAGTCCAAGCCTTGATGGTAAAACCAATCAAGGTTGAGGTTGTTCACGACACTCAAACAGGCATGCCCGTCGGAATACCAACGGGCGCAAGGTGCGTT
OTU_67	18	Cystofilobasidium macerans	SH212069.06FU	98.5	Basidiomycota	Cystofilobasidiales	Species	TTAAGTTCAGTGGGTAGTCCTACCTGATTTGAGGCCAAGTTGTCAAAAGTTGCCAGCACTCGAAGTCTGCGCTAATTAGAAGCGTATCAACAGCTAGCGGCGGCCAGCACAACAAGTTGCACTGTCCTCGACGGAGATCTTATCACGTCGAGTAGAACCACCTCTAGAGGATTCAGCTAATGTATTTCAAGTGAGCCGATGCAACCAGGGCACCAGCAGCACTCACGTCCACGCCCCAACACCTCTAATTAAAGAAGGCTGGAGGTGAGAGTTTCATGACACTCAAACAGGCATGCTCTTCGGAATACCAAAGAGCGCAAGATGCGTT
OTU_79	17	Coprinellus sp	-	-	Basidiomycota	Agaricales	Genus	TTAAGTTCAGCGGGTAGTCCTACCTGATTTGAGGTCAAATTGTCAAAAGTTGTCTTTGCAGACGGTTAGAAGCAAGTCTAAACCCATTCCACGGCGTAGATAATTATCACACCAATAGACGGAGCTTAGTGAACTCGCTAATGCATTTCAGGGGAGCAGACCGCACAGAGGCAGCCTGCAAAAACCCCCACATCCAAGCCTTACACAGTCTCGTTACAAAACTGGTGAGGTTGAGAATTTAATGACACTCAAACAGGCATGCTCCTCGGAATACCAAGGAGCGCAAGGTGCGTT
OTU_109	17	Pleosporales sp2	-	-	Ascomycota	Pleosporales	Order	TTAAGTTCAGCGGGTATCCCTACCTGATCCGAGGTCAAACTGTGGGGTGGACTTGATGGACGCCGATCCGCCGGAGCCTCGAGAAGCGCAATGTGCTGCGCGAGAAGCTGGCAAGACCGCTGCCAATACCTTTGGGGCGAGTCCGCGCACGAAGCGGGGACAGACGCCCAACACCAAGCAGAGCTTGAGGGTGTAAATGACGCTCGAACAGGCATGCCCCATGGAATACCAAGGGGCGCAATGTGCGTT
OTU_114	16	Cystofilobasidiales sp b	-	-	Basidiomycota	Cystofilobasidiales	Order	TTAAGTTCAGCGGGTAGTCCTACCTGATTTGAGGCCAGATCATAAAGGGGTTTTCTTTACCAGAAGGCAACGAAAGAGTTAGAAGCAGATCTTAAACCAGCTTTATCTCGGCCATCAATAAAGATGTCCTCGACGAAATACTTATCACGTCGAGTGGAACCGATTACAGAAGGGATTCGCTAATAAATTTCAGGCGAGCCGATCAATCAAGACCGGCAAGCGCCCAAGTCCAAGCCGCTGACTGACGATTAAGAAAGACAGAGGTTGAAGGTTTCATGACACTCAAACAGGCATGCTCCTCGGAATACCAAGGAGCGCAAGATGCGTT
OTU_96	14	Cryptococcus oeirensis	SH216504.06FU	98.5	Basidiomycota	Filobasidiales	Species	TTAAGTTCAGCGGGTAGTCCTACCTGATTTGAGGCCAGATGTCAAAGTTACACAATGAGTAACATCCAAGGATGCACTTAAAGTGATGGTTTAGTTAGCAGACAATAGTCTAGGTCCTGGCCATCCGAAGATGTCCTCAGCAAAATACTTATTATGCCAAGTCAAACCAGTCATATAGACAGATCCAGCTAATACTTTTAAGATGAGTCGGTTCATCACCGGCAAACATCCAAATCCAAACTCAAGCATGGACGGGCCAAAACTTGGGTTTGAGGGTTTCATGACACTCAAACAGGCATGCTCCTCGGAATACCAAGGAGCGCAAGGTGCGTT
OTU_115	14	Venturia spp	-	-	Ascomycota	Venturiales	Genus	TTAAGTTCAGCGGGTATCCCCACCTGATCCGAGGCCAACCTTGTAAAAAATGGGGGTTCGGGGCGACCGACCGACAGGCACTCCGAGCGAGGGATTTCTCTTGCTACGCTCAGGGCCGGACACGACGGCGCCCACGGGTTTCGGGCCCGTCCGCGAGGACGGGGCCCATCACAGAGCAGGGCTCCAGGGTAGAAATGGCGCTCGAACAGGTGTGCCCCCCGGAATACCAGGGGGCGCAATGTGCGTT
OTU_104	14	Cryptococcus heimaeyensis	-	-	Basidiomycota	Tremellales	Species	TTAAGTTCAGCGGGTAGCCCTACCTGATTTGAGGCCAGATCATGAGTTATGTGGGGTTATCAGCCACTCGTAAGGATGAAACGTATTACATCCAAAGTTGCTTATGCTTTTAAGGTGAGCCAGTTACGGCAGACACCCAATCCACCACCGCTCGGGCAAAAACCCAAGTGGGGTGAGGTTTCATGACACTCAAACAGGCATGCCCTTCGGAATACCAAAGGGCGCAAGGTGCGTT
OTU_113	14	Filobasidiales sp2	-	-	Basidiomycota	Filobasidiales	Order	TTAAGTTCAGCGGGTAGTCCTACCTGATTTGAGGCCAGATGTCAAGAATGTGGTAGCCTCTCTAGGTGTTGTGCACTTTGAGGCGAGATCAAGCAATTCAGTCGGCCACCCTTGCGAGTGTCCTCAGCGAAATAATTTATAACGCCAAGTCAAACCGGCCGGCAGGCAGGATCACTACAATACATTTAAGGTGAGCGGGGATCATCTCCGCGCAAGCACCCAAGTCCCAGCCAGACCCTTGGACAAAAGCCCAAAGGTAAGGTGGATGATTTCATGACACTCAAACAGGCATGCTCCTCGGAATACCAAGGAGCGCAATTTGCGTT
OTU_138	13	Sporobolomyces spp	SH215231.06FU	98.5	Basidiomycota	Erythrobasidiales	Genus	TTAAGTTCAGCGGGTAATCCTGACTGATTTGAGGTCTAAATCTTAAAATGATTTGCATTAGAAGCACCACTAACGATTTGAAGGTTAGACGTCCTCAGCGATAATAATTATTACGCCGAGTCAAGCCGTCAGTTTTTCAAACTGGGTTACTCGTGTATTTCAGCTGAGCCGGCAATGAAGCCGACAGACAGCCATAATCCAAGCCCACGACTCACTTCATTACAAAATGAGGGGGTTGAGAGTTTCATGACACTCAAACAGACATACTCTTCGGAATACCAAAGAGTGCAAGGTGCGTT
OTU_106	13	Phaeosphaeriaceae sp5e	-	-	Ascomycota	Pleosporales	Family	TTAAGTTCAGCGGGTATCCCTACCTGATCCGAGGTCAAAAGTGTTATAATTCTTCGTGGATGCTGATACAACAGGCCTGAATAGCAATTGTGCTGCGCTTCAAACCAATATATCGGCTGCCAATGTATTTAGGGAGAGTCTACGCAAAGCAAAGACAAGCACCCAGCACCAAGCAAGGCTTGAGAGTACAAATGACGCTCGAACAGGCATGCCCCATGGAATACCAAGGGGCGCAATGTGCGTT
OTU_88	13	Phaeosphaeriaceae sp3	-	-	Ascomycota	Pleosporales	Family	TTAAGTTCAGCGGGTATCCCTACCTGATCCGAGGTCAAAAGTGTTAAAAAGGCTTGTTGGTCGCTAATACTCCTGGAGGAAATTGCAAAATGTGCTGCGCTTTTCTACCAAAACAATGGCTGCCAGTTATTTTAAGGCGAGTCCAAGCAATAAAGCAAAGGACAAACACCCAACACCAAGCATAGCTTGAGGGTACAAATGACGCTCGAACAGGCATGCCCCATGGAATACCAAGGGGCGCAATGTGCGTT
OTU_147	13	Cryptococcus sp a	-	-	Basidiomycota	Tremellales	Genus	TTAAGTTCGGCGGGTAGTCCTACCTGATTTGAGGTCAGAGTCAAAAGGTGCCCGAGGGCGGTTATGAGCGGTCTCCCACGGCCTAATGGCGACGAGTACTTATCACGTCGTTTTCGGTCGGTTCGTCCGCTAACTCATTTGAGGCGAGCCGTCTCCGGCAACGCCCAAGTCCAACCCAGTCGGAAACCCGACGTGGTTGAGTCTACATGACACTCAAACAGGCATGCCCTCCGGAATACCAGAGGGCGCAAGGTGCGTT
OTU_11	12	Helotiales sp2	-	-	Ascomycota	Helotiales	Order	TTAAGTTCAGCGGGTATCCCTACCTGATCCGAGGTCAATCATTAAAAATATGGGGGGTTCTGGCAGGACACCACCGGGACTCTGTCGCGAGGAGTATTACTACGCGTAGAGCCAGATGGCACCGCCACTGCTTTTAAGGGCTGCCCTGTGACGGGCAGGCCCCAACACCAAGCTGAGCTTGAGGGGTGATAATGACGCTCGAACAGGCATGCCCCCCGGAATACCAAGGGGCGCAATGTGCGTT
OTU_93	12	Alternaria spp	-	-	Ascomycota	Pleosporales	Genus	TTAAGTTCAGCGGGTATCCCTACCTGATCCGAGGTCAAAAGTTGAAAAAAGGCTTAATGGATGCTAGACCTTTGCTGATAGAGAGTGCGACTTGTGCTGCGCTCCGAAACCAGTAGGCCGGCTGCCAATTACTTTAAGGCGAGTCTCCAGCAAAGCTAGAGACAAGACGCCCAACACCAAGCAAAGCTTGAGGGTACAAATGACGCTCGAACAGGCATGCCCTTTGGAATACCAAAGGGCGCAATGTGCGTT
OTU_224	12	Pyrenophora tritici-repentis	-	-	Ascomycota	Pleosporales	Species	TTAAGTTCAGCGGGTATCCCTACCTGATCCGAGGTCAAAAGGTTGAAAGAAGCTTCATGGACGCGCGACCGCGGCTGGACAAGAGCGCAAATAATGTGCTGCGCTCCGAAACCAGTAGGCCGGCTGCCAATGATTTTAAGGCGAGTCTCGGGAGAGAGACAAGACGCCCAACACCAAGCAAAGCTTGAGGGTACAAATGACGCTCGAACAGGCATGCCCTTTGGAATACCAAAGGGCGCAATGTGCGTT
OTU_132	11	Microbotryales sp	-	-	Ascomycota	Microbotryales	Order	TTAAGTTCAGCGGGTAATCCTGCCTGATCTGAGGTCTAAATCTTAGAATTTACTGTGATTAGAAGCTTTCTAAATATTTACAAGTTCAGCTTATAGAAGTCTATAATCCTCAGCGAATAATCTATTACGCCGAGTCAATCTGATCTCGAAATGGGAATGCTAATGTATTACGAATAAGTTTCGAGAATTTAACTTCTCCAACAATATTCAAAAACCAAATCAAACTTAAAATTCATAAAAAAATTAAGGATTTGAAGAGTTCACGACACTCAAACAGACATGCTCGCCGGAATACCAGCGAGCGCAAGATGCGTT
OTU_84	10	Fusicolla merismoides	-	-	Basidiomycota	Hypocreales	Species	TTAAGTTCAGCGGGTATTCCTACCTGATCCGAGGTCAACCTTCAGAAGTGGGGGGTTTAACGGCGTGGCCAGGCTTTGTCCCGTTGCGAGGTTGGATTACTACGCAGAGGAGTACAGCGTGACCGCCACTGGATTTCGGGGACGGCGCGCCACGAGGGACGGGCCGAGCCCCAACACCAAGCCCGGGGGCTTGAGGGTTGAAATGACGCTCGAACAGGCATGCCCGCCAGAGTACTGGCGGGCGCAATGTGCGTT
OTU_110	10	Rhodotorula sp	-	-	Basidiomycota	Incertae sedis	Genus	TTAAGTTCAGCGGGTAATCCTGCCTGATCTGAGGTCTAATCTAAAGTTGACTAATAGAATTAGAAGCTTCTACTTTACAAAACTCGGCCACTTCCGAAGAAGCGTCCTCAGCGAATAGTCTATTACACTGAGTCAATCCGATTTTCGAATATGAGATGCTAATCATTTACGAACGAGCTTCGCCAACAAAGGCCAGCAGCGTTCAGAATCCAAACACCGATCCGGTTTACTAGAAACTGGCGGGTTGAAGAGTTCATGACACTCAAACAGACATACTCTCCGGAATACCAGAGAGTGCAAGGTGCGTT
1 Version 6 (02.09.2014) http://unite.ut.ee/, 2 Similarity cut-off for clustering in UNITE, 3 Most abundant sequence in the OTU
